# Supplementary material for: Deciphering the microbial communities in ticks of Inner Mongolia: ecological determinants and pathogen profiles
Source: Parasit Vectors. 2024 Nov 4;17:448. doi: 10.1186/s13071-024-06512-1 (PMC11533347; doi:10.1186/s13071-024-06512-1)
Supplement: Supplementary file 2 — Supplementary Material 2: Table S2. The relative abundance of the top 10 phyla in all samples. [file 13071_2024_6512_MOESM2_ESM.xlsx]

## Sheet: Sheet1
Table S2. The relative abundance of the top 10 phyla in all samples
Sample name	Proteobacteria	Firmicutes	Bacteroidota	Unclassified	Actinobacteria	Verrucomicrobiota	Chloroflexi	Fusobacteriota	Planctomycetes	Streptophyta	Others
D. nut_Bao1	0.645546	0.232882	0.0855579	0.00241715	0.00297963	0.00364853	0	0.0014138	0	0.00448465	0.0210702
D. nut_Bao2	0.999757	7.60109e-05	7.60109e-05	0	0	7.60109e-05	0	0	0	0	1.52022e-05
D. nut_Bao3	0.999042	0.000380055	0.00034965	0	3.04044e-05	0.000106415	0	0	0	0	9.12131e-05
D. nut_Bao4	0.379903	0.326345	0.16806	0.00302524	0.0174521	0.0237306	4.56066e-05	0.0152934	0.000592885	0.0027972	0.0627546
D. nut_Bao5	0.999924	0	7.60109e-05	0	0	0	0	0	0	0	0
D. nut_Bao6	0.99997	0	0	0	3.04044e-05	0	0	0	0	0	5.55112e-16
D. nut_Bao7	0.255518	0.410596	0.143798	0.00118577	0.0549559	0.0295074	0.0116905	0.00117057	0.0055792	0.000516874	0.0854819
D. nut_Ord1	0.944147	0.0363636	0.00714503	0.000425661	0.00109456	0.00188507	0.00048647	0.000121618	0.000243235	0.000638492	0.00744907
D. nut_Ord2	0.164488	0.816783	0.00167224	0.000182426	0.0120553	0.000714503	0.000121618	6.08088e-05	0.000197628	0	0.00372454
D. nut_Ord3	0.88007	0.0575859	0.0196412	0.000197628	0.0376558	0.000547279	0	0.000106415	9.12131e-05	9.12131e-05	0.00401338
D. nut_Ord4	0.509912	0.254393	0.0826695	0.000380055	0.130252	0.00437823	0.000532077	0.000699301	0.000820918	9.12131e-05	0.0158711
D. nut_Ord5	0.892216	0.0798875	0.00466707	4.56066e-05	0.0179994	0.000273639	0.000106415	0.000456066	0.000106415	6.08088e-05	0.0041806
D. nut_Ord6	0.6	0.126376	0.0901186	1.52022e-05	0.178565	0.000532077	0.000106415	0.000106415	0.000212831	0	0.00396777
D. nut_Ord7	0.659699	0.0918364	0.0180754	6.08088e-05	0.219717	0.000942536	0.00034965	0.000471268	0.00034965	7.60109e-05	0.00842201
D. nut_Ord8	0.877653	0.033612	0.0211766	0.000288842	0.0586044	0.00133779	7.60109e-05	0.000425661	0.000562481	9.12131e-05	0.00617209
D. nut_Hoh1	0.836972	0.0977197	0.0250988	0.00034965	0.00679538	0.00714503	0.00290362	0.00112496	0.000820918	0.000258437	0.0208118
D. nut_Hoh2	0.855062	0.0774095	0.0328519	0.0014138	0.00655214	0.00495591	0.000410459	0.00188507	0.00112496	0.000456066	0.0178778
D. nut_Hoh3	0.545895	0.418364	0.0164184	0.000167224	0.00304044	0.00354211	0.000547279	0.000714503	0.000775312	0.000258437	0.0102767
D. nut_Hoh4	0.497887	0.242916	0.111538	0.00114016	0.0363788	0.0217847	0.000334448	0.0413348	0.00161143	0.000912131	0.0441624
D. nut_Hoh5	0.907373	0.0351323	0.03083	0.000212831	0.00606567	0.00529036	0.000714503	0.000273639	0.00115537	0	0.0129523
D. nut_Xil1	0.42516	0.0619793	0.0373974	0.0105655	0.0122682	0.0421253	0.0811341	0.000319246	0.0481605	0.000760109	0.280131
D. nut_Xil2	0.883019	0.0459258	0.0322894	0.000182426	0.00457586	0.000440863	0.000121618	0.00100334	0.000410459	0.000288842	0.0317422
D. nut_Xil3	0.820645	0.0935847	0.0597294	0	0.00457586	0.0116449	0.000243235	0	0.000334448	0.000258437	0.00898449
D. nut_Xil4	0.983247	0.0121922	0.00191548	0	0.000547279	9.12131e-05	0	6.08088e-05	6.08088e-05	0.000243235	0.00164184
D. nut_Xil5	0.634387	0.0347522	0.0293402	0.00290362	0.0100943	0.0173609	0.0385528	0	0.0359988	0.000212831	0.196397
D. nut_Xil6	0.417163	0.0266494	0.0397993	0.0108392	0.0146093	0.0499392	0.0753116	3.04044e-05	0.0390848	7.60109e-05	0.326497
D. nut_Xil7	0.70862	0.0239434	0.0202797	0.00366373	0.00944056	0.0177714	0.0327607	9.12131e-05	0.0217391	0.000866525	0.160824
D. nut_Xil8	0.630572	0.0301459	0.0216631	0.00366373	0.0123138	0.0213439	0.0436455	4.56066e-05	0.0291578	6.08088e-05	0.207388
D. nut_Xil9	0.954773	0.0300851	0.00396777	0	0.00629371	0.000228033	0.000106415	0	0.000182426	0.000456066	0.00390696
D. nut_Xil10	0.733779	0.0456674	0.0204773	0.004135	0.00858924	0.0147765	0.0339921	0.000258437	0.0192916	0.000760109	0.118273
D. nut_Xil11	0.561508	0.0674217	0.0340377	0.0055336	0.0090453	0.0240043	0.0612192	0.00097294	0.0407571	0.0013986	0.194102
I. per_Hin_UnE1	0.919231	0.0236698	0.00577683	0.000957738	0.0464579	0	1.52022e-05	0	0.000638492	0	0.00325327
I. per_Hin_UnE2	0.713439	0.141228	0.06128	0.000121618	0.077744	0.00048647	0.000319246	0.000304044	0.000501672	0.000106415	0.00446944
I. per_Hin_UnE3	0.705822	0.0858924	0.116206	0.000212831	0.0792186	0.000820918	0	7.60109e-05	0	0.0034965	0.00825479
I. per_Hin_UnE4	0.924673	0.0443904	0.0179082	0	0.00632411	0.00048647	0	0.000182426	0	0.00287321	0.00316206
I. per_Hin_UnE5	0.938492	0.0159775	0.0229857	0	0.015111	0.00145941	0	0	0	0.00171785	0.00425661
I. per_Hin_UnE6	0.733247	0.143645	0.0628763	0.000744907	0.0331104	0.00226513	0.000562481	0.000197628	0.00232593	0.000942536	0.0200821
I. per_Hin_UnE7	0.618851	0.302356	0.012785	0	0.0522043	0.000516874	0.00246275	0.000243235	0.00097294	0.000912131	0.00869565
I. per_Hin_UnE8	0.165628	0.406811	0.318167	0.000866525	0.0145029	0.00456066	0.000319246	0.0181362	0.000471268	0.0342353	0.0363028
I. per_Hin_UnE9	0.919231	0.0259501	0.0235178	0	0.0164792	0.00214351	0	0.00062329	0.00180906	0.00448465	0.00576163
I. per_Hin_UnE10	0.729325	0.139602	0.0775616	0.000547279	0.0292794	0.00226513	0.000364853	0.000532077	0.00120097	0.0014138	0.0179082
I. per_Hin_Fre1	0.998936	9.12131e-05	0.000228033	0.00013682	0.000608088	0	0	0	0	0	7.77156e-16
I. per_Hin_Fre2	1	0	0	0	0	0	0	0	0	0	0
I. per_Hin_Fre3	0.998966	0.00013682	0.000380055	0	0	0.000471268	0	0	0	4.56066e-05	2.22045e-16
I. per_Hin_Fre4	0.999939	0	0	0	1.52022e-05	0	0	0	0	0	4.56066e-05
I. per_Hin_Fre5	0.90941	0.03609	0.0254333	0.000273639	0.00299483	0.0021131	0.00158103	0.000425661	0.00264518	0.00253877	0.0164944
I. per_Hin_Fre6	0.776999	0.146275	0.0262998	0.000805716	0.0062481	0.0062329	0.00334448	0.004135	0.00176345	0	0.027896
I. per_Hin_Fre7	0.921952	0.0410459	0.010003	0.000684099	0.0123898	0.000592885	0.00115537	0.000471268	0.000881727	3.04044e-05	0.0107936
I. per_Hin_Fre8	0.869763	0.0689875	0.0369565	0.00034965	0.0055488	0.00465187	0	0.00118577	6.08088e-05	0.000106415	0.0123898
I. per_Hin_Fre9	0.88983	0.0383855	0.0401794	0.000228033	0.00930374	0.00373974	0.000577683	0.00101855	0.000304044	0.00323807	0.0131955
I. per_Hin_Fre10	0.941122	0.00750988	0.0315141	0.00132259	0.000425661	0.0013834	0.00165704	0.000258437	0.00106415	0	0.0137428
H. asi_Bay1	0.988066	0.00454545	0.00313165	0.000228033	0.000243235	0.000334448	0.000243235	0.00097294	0.000197628	0	0.00203709
H. asi_Bay2	0.92142	0.0131499	0.023837	7.60109e-05	0.00244755	0.00671937	0.000440863	0.000395257	0.00167224	0	0.0298419
H. asi_Bay3	0.973047	0.00351171	0.00202189	0.000319246	0.000121618	0.00580724	7.60109e-05	0.000334448	0.00135299	7.60109e-05	0.0133323
H. asi_Bay4	0.974612	0.0139404	0.00538157	7.60109e-05	0.000501672	0.00200669	0.000456066	0.000228033	0.000152022	6.08088e-05	0.00258437
H. asi_Bay5	0.996701	0.0020675	0.000304044	0	9.12131e-05	3.04044e-05	0	0.000197628	0	0	0.000608088
H. asi_Bay6	0.987473	0.00664336	0.00433262	0.00013682	9.12131e-05	0.000501672	7.60109e-05	0.00034965	0	0	0.000395257
H. asi_Bay7	0.981879	0.00598966	0.00319246	6.08088e-05	0.00132259	0.000714503	0.000243235	0.000912131	0.000577683	0.000121618	0.00498632
H. asi_Bay8	0.802463	0.00465187	0.00924293	0.00500152	0.00220432	0.0190787	0.0252052	0.00013682	0.0189723	0.000121618	0.112922
H. asi_Bay9	0.840544	0.115263	0.00360292	6.08088e-05	0.0364853	0.00062329	0	0.000395257	7.60109e-05	0	0.00294922
H. asi_Bay10	0.995789	0.0021131	0.00110976	0	0.000212831	9.12131e-05	0	7.60109e-05	0	0	0.000608088
H. asi_Bay11	0.895333	0.102539	0.000577683	0	0.000577683	9.12131e-05	0	6.08088e-05	0	0.00013682	0.000684099
H. asi_Bay12	0.992414	0.0027668	0.00314685	0.000106415	0.000243235	0.000212831	7.60109e-05	7.60109e-05	0	0	0.000957738
H. asi_Alx1	0.490635	0.48159	0.00871085	0	0.0184251	0	0	0	0	0.000197628	0.000440863
H. asi_Alx2	0.576482	0.375844	0.0301763	0	0.0166464	0	0	0	3.04044e-05	3.04044e-05	0.000790514
H. asi_Alx3	0.833886	0.153846	0.00226513	0	0.00957738	4.56066e-05	0	0	0	0.000106415	0.000273639
H. asi_Alx4	0.716905	0.226193	0.02782	0	0.0283065	0	0	6.08088e-05	0	0	0.000714503
H. asi_Alx5	0.88831	0.102934	0.00282761	0	0.00465187	3.04044e-05	3.04044e-05	6.08088e-05	0	3.04044e-05	0.00112496
H. asi_Alx6	0.510505	0.432517	0.0286409	0	0.0266038	0	0	0.000152022	0	0.000212831	0.0013682
H. asi_Alx7	0.712207	0.258984	0.00598966	0	0.0159927	0.000121618	1.52022e-05	0.000380055	0	0.000729705	0.0055792
H. asi_Ord1	0.0531621	0.935953	0.00810277	0.000197628	0.00104895	1.52022e-05	0	0.000319246	0	0.000395257	0.000805716
H. asi_Ord2	0.0149133	0.975357	0.00614168	1.52022e-05	0.000547279	6.08088e-05	0	0.000288842	0	0.00106415	0.00161143
H. asi_Ord3	0.208103	0.757221	0.0277744	0.00048647	0.000927334	0.000106415	0	0.000395257	0	0.00097294	0.00401338
H. asi_Ord4	0.0884159	0.891335	0.0160991	0.000228033	0.000927334	0.000106415	0.000121618	0	0.00013682	0.000167224	0.00246275
H. asi_Ord5	0.0226361	0.974339	0.000851323	6.08088e-05	0.00034965	0	0	0	0	0.000121618	0.00164184
H. asi_Ord6	0.17592	0.761326	0.0532685	0.00237154	0.00115537	7.60109e-05	0.000152022	1.52022e-05	0	3.04044e-05	0.00568562
H. asi_Ord7	0.0894193	0.890696	0.0147005	0.000197628	0.0013834	9.12131e-05	0	0.000197628	0	0.000532077	0.002782
H. asi_Ord8	0.154363	0.805579	0.0302676	9.12131e-05	0.00237154	0.000197628	0.000121618	0	3.04044e-05	0.000304044	0.00667376
H. asi_Ord9	0.0943904	0.858361	0.0379447	0.000456066	0.00360292	0.00114016	0.000121618	6.08088e-05	9.12131e-05	0.000364853	0.0034661
H. asi_Ord10	0.399301	0.552828	0.0290058	0.000334448	0.0135908	0.000258437	0.000288842	0.000106415	0	3.04044e-05	0.00425661
H. asi_Ord11	0.075114	0.896564	0.0174521	0.000851323	0.00196108	0.000304044	0.000501672	0.000182426	0.000197628	6.08088e-05	0.00681058
H. asi_Ord12	0.0424597	0.951931	0.0041654	0	0.000167224	1.52022e-05	0	0	0	0.000243235	0.00101855
H. asi_Ord13	0.212648	0.777501	0.00481909	0.000182426	0.000912131	0.000152022	0.000471268	0	0.000532077	3.04044e-05	0.0027516
H. asi_Ord14	0.217361	0.417315	0.0461234	0.00392216	0.00863484	0.015491	0.0421405	7.60109e-05	0.0468683	0.000714503	0.201353
D. nut_Hul_Eng1	0.89737	0.100228	0.000927334	3.04044e-05	0.000304044	0.00048647	0	0	6.08088e-05	0.000258437	0.000334448
D. nut_Hul_Eng2	0.934372	0.0647613	0.000334448	6.08088e-05	3.04044e-05	0	0	4.56066e-05	4.56066e-05	6.08088e-05	0.000288842
D. nut_Hul_Eng3	0.986196	0.00722104	0.00357251	0	0.000410459	0.00034965	4.56066e-05	6.08088e-05	0.000866525	0.000273639	0.00100334
D. nut_Hul_Eng4	0.540088	0.199209	0.133065	0.000152022	0.00158103	0.0838857	0.000714503	0.000167224	0.00282761	0	0.0383095
D. nut_Hul_Eng5	0.990225	0.00428702	0.00117057	6.08088e-05	0.000456066	0.000425661	6.08088e-05	0.000304044	0.000425661	0.000456066	0.00212831
D. nut_Hul_Eng6	0.401003	0.286257	0.181727	0.00130739	0.0222104	0.0295379	0.00165704	0.0151262	0.00313165	0.00725144	0.0507905
D. nut_Hul_Eng7	0.0441168	0.938112	0.00951657	0	0.000121618	0.00500152	0	0.000243235	0.000212831	0.000440863	0.00223472
D. nut_Hul_Eng8	0.906339	0.085786	0.00190027	0	0.000638492	0.00126178	0.000106415	0.000288842	0.000121618	0.000699301	0.00285801
D. nut_Hul_Eng9	0.919064	0.034661	0.0300547	0.00162663	0.00100334	0.00448465	0.00034965	0.00168744	0.000547279	0.000197628	0.00632411
D. nut_Hul_Eng10	0.686029	0.202858	0.0606415	0.00177866	0.00256917	0.00722104	0.000364853	0.00919732	0.00142901	0.0020827	0.0258285
D. nut_Hul_Eng11	0.368866	0.296595	0.161797	0.00270599	0.0164488	0.0105503	0.00609608	0.00310125	0.00454545	0.00617209	0.123123
D. nut_Hul_Eng12	0.986896	0.00471268	0.00538157	0	0.000167224	0.00162663	7.60109e-05	6.08088e-05	4.56066e-05	9.12131e-05	0.000942536
D. nut_Hul_UnE1	0.988066	0.00454545	0.00313165	0.000228033	0.000243235	0.000334448	0.000243235	0.00097294	0.000197628	0	0.00203709
D. nut_Hul_UnE2	0.92142	0.0131499	0.023837	7.60109e-05	0.00244755	0.00671937	0.000440863	0.000395257	0.00167224	0	0.0298419
D. nut_Hul_UnE3	0.973047	0.00351171	0.00202189	0.000319246	0.000121618	0.00580724	7.60109e-05	0.000334448	0.00135299	7.60109e-05	0.0133323
D. nut_Hul_UnE4	0.974612	0.0139404	0.00538157	7.60109e-05	0.000501672	0.00200669	0.000456066	0.000228033	0.000152022	6.08088e-05	0.00258437
D. nut_Hul_UnE5	0.996701	0.0020675	0.000304044	0	9.12131e-05	3.04044e-05	0	0.000197628	0	0	0.000608088
D. nut_Hul_UnE6	0.987473	0.00664336	0.00433262	0.00013682	9.12131e-05	0.000501672	7.60109e-05	0.00034965	0	0	0.000395257
D. nut_Hul_UnE7	0.981879	0.00598966	0.00319246	6.08088e-05	0.00132259	0.000714503	0.000243235	0.000912131	0.000577683	0.000121618	0.00498632
D. nut_Hul_UnE8	0.802463	0.00465187	0.00924293	0.00500152	0.00220432	0.0190787	0.0252052	0.00013682	0.0189723	0.000121618	0.112922
D. nut_Hul_UnE9	0.840544	0.115263	0.00360292	6.08088e-05	0.0364853	0.00062329	0	0.000395257	7.60109e-05	0	0.00294922
D. nut_Hul_UnE10	0.995789	0.0021131	0.00110976	0	0.000212831	9.12131e-05	0	7.60109e-05	0	0	0.000608088
D. nut_Hul_UnE11	0.895333	0.102539	0.000577683	0	0.000577683	9.12131e-05	0	6.08088e-05	0	0.00013682	0.000684099
D. nut_Hul_UnE12	0.992414	0.0027668	0.00314685	0.000106415	0.000243235	0.000212831	7.60109e-05	7.60109e-05	0	0	0.000957738
D. nut_Hul_sal1	0.991973	0.00302524	0.00129219	0	0.00097294	0.000440863	0	0	0	0.00123138	0.00106415
D. nut_Hul_sal2	0.761706	0.118273	0.0863332	0.00048647	0.00259957	0.00229553	0.000532077	0.00670417	6.08088e-05	0.00317726	0.0178322
D. nut_Hul_sal3	0.887549	0.0181818	0.0137124	0.000714503	0.00313165	0.00775312	0.000699301	0.000197628	0.0136212	0.00120097	0.0532381
D. nut_Hul_sal4	0.992581	0.00193068	0.00100334	0	0.000608088	0.000501672	0.000106415	0.000410459	0	0.000729705	0.00212831
D. nut_Hul_sal5	0.984509	0.0048799	0.00311645	0	0.000608088	0.00083612	0	0.000638492	0	0.000820918	0.00459106
D. nut_Hul_sal6	0.940742	0.0366829	0.0145637	0.00013682	0.000228033	0.000775312	3.04044e-05	0.00123138	0.000304044	0.000471268	0.0048343
D. nut_Hul_sal7	0.760718	0.067741	0.149924	0.00083612	0.000927334	0.00200669	0.000152022	0	0.00167224	0.000152022	0.0158711
D. nut_Hul_sal8	0.664533	0.112694	0.080754	0.00773791	0.0408331	0.00728185	0.00304044	0.00442384	0.00335968	0.00960778	0.0657343
D. nut_Hul_sal9	0.990924	0.00396777	0.00126178	4.56066e-05	0.00202189	4.56066e-05	0.000167224	0	0	0.000288842	0.00127698
D. nut_Hul_sal10	0.897081	0.0418972	0.0159319	0.000121618	0.00773791	0.000744907	0.000212831	0.00267559	0.00132259	0.00357251	0.0287017
D. nut_Hul_sal11	0.989358	0.00525996	0.0027668	0	0.00013682	0.000638492	0	0	0.000501672	0.000288842	0.00104895
D. nut_Hul_sal12	0.989161	0.00652174	0.00228033	0	0.000243235	0.000608088	0	0	0	0.000425661	0.000760109
D. nut_Hul_mid1	0.638826	0.0316054	0.199605	0.00592885	0.000334448	0.00633931	0.002782	0.00235634	0.00180906	0.00130739	0.109106
D. nut_Hul_mid2	0.808209	0.0305564	0.0177258	0.000425661	0.00722104	0.0143509	0.00492551	0.000395257	0.00603527	6.08088e-05	0.110094
D. nut_Hul_mid3	0.894983	0.0158103	0.0505473	0.000304044	0.000440863	0.00252356	0.00133779	0.00083612	0.00202189	0.000638492	0.0305564
D. nut_Hul_mid4	0.844147	0.0462907	0.0538918	0.000197628	0.00174825	0.00536637	0.000167224	0	0.00500152	0.0119641	0.0312253
D. nut_Hul_mid5	0.993311	0.00314685	0.00118577	0	7.60109e-05	0.00034965	0	0.000288842	7.60109e-05	0.000167224	0.0013986
D. nut_Hul_mid6	0.889723	0.0946336	0.0055792	7.60109e-05	0.000912131	0.0013834	0.000228033	0.000957738	0.000790514	0.0021131	0.00360292
D. nut_Hul_mid7	0.948237	0.00784433	0.00402858	0.00185467	0.000805716	0.00457586	0.000532077	0.000182426	0.00256917	0.000516874	0.0288538
D. nut_Hul_mid8	0.860337	0.104576	0.0205838	6.08088e-05	0.00287321	0.000714503	0	0.00133779	0	0.00167224	0.00784433
D. nut_Hul_mid9	0.57747	0.287169	0.093235	0.000152022	0.00390696	0.00643053	0.000471268	0.000866525	0.000790514	0.002782	0.0267254
D. nut_Hul_mid10	0.999985	1.52022e-05	0	0	0	0	0	0	0	0	0
D. nut_Hul_mid11	0.738036	0.181499	0.0291882	0.000121618	0.00430222	0.00861964	0.005564	0.0136364	0	0.00434783	0.0146853
D. nut_Hul_mid12	0.995743	0.00127698	0.00062329	0	0.00013682	0.000319246	3.04044e-05	0.000562481	7.60109e-05	9.12131e-05	0.00114016
H. asi_Bay_sal1	0.988279	0.00950137	0.000516874	0.000121618	0.000258437	0.000121618	0	0.000167224	0.000106415	0.000364853	0.000562481
H. asi_Bay_sal2	0.987306	0.00617209	0.00331408	4.56066e-05	0.00170265	0.000364853	0.000106415	4.56066e-05	1.52022e-05	7.60109e-05	0.000851323
H. asi_Bay_sal3	0.986531	0.0121618	0.000121618	0	0.000212831	0	0	0.000121618	0	0.000243235	0.000608088
H. asi_Bay_sal4	0.992399	0.00545759	0.000714503	0	0.000471268	0	0	0	0	0.000288842	0.000668896
H. asi_Bay_sal5	0.992171	0.00226513	0.00270599	0	9.12131e-05	0.000562481	0	0.000167224	7.60109e-05	0.000516874	0.00144421
H. asi_Bay_sal6	0.983992	0.0105655	0.00188507	0	0.000304044	0.000638492	0.000152022	0.00103375	0	0.000258437	0.00117057
H. asi_Bay_sal7	0.98568	0.00997264	0.000760109	0	0.000304044	4.56066e-05	0.000562481	0.00034965	0	0.000501672	0.00182426
H. asi_Bay_sal8	0.997157	0.00117057	0.00062329	7.60109e-05	0.000212831	7.60109e-05	0	0	0	0.00013682	0.000547279
H. asi_Bay_sal9	0.532913	0.134676	0.0769991	0.000532077	0.00571602	0.0294314	0.0101095	0.053831	0.00503192	0.0384463	0.112314
H. asi_Bay_sal10	0.91882	0.0508665	0.0170721	0	0.00135299	0.00165704	0	0.000456066	0.000912131	0.000805716	0.00805716
H. asi_Bay_sal11	0.981803	0.00750988	0.00750988	0	3.04044e-05	0.000395257	7.60109e-05	0.000380055	0.000106415	0.000167224	0.00202189
H. asi_Bay_sal12	0.827653	0.169398	0.00152022	0	0.000425661	7.60109e-05	6.08088e-05	0.000334448	0	3.04044e-05	0.000501672
H. asi_Bay_mid1	0.963515	0.0129675	0.0152782	0	0.000881727	0.00390696	6.08088e-05	0.000258437	6.08088e-05	0	0.00307084
H. asi_Bay_mid2	1	0	0	0	0	0	0	0	0	0	0
H. asi_Bay_mid3	0.969352	0.03045	0	9.12131e-05	0.000106415	0	0	0	0	0	1.11022e-16
H. asi_Bay_mid4	0.877622	0.0678322	0.0148525	0.000380055	0.00506233	0.00240195	0.00153542	0.000562481	7.60109e-05	0.00112496	0.0285497
H. asi_Bay_mid5	0.989374	0.00401338	0.00317726	0	0.000516874	0.00114016	0	0.000410459	4.56066e-05	4.56066e-05	0.00127698
H. asi_Bay_mid6	0.9974	0.00197628	0.000319246	0	9.12131e-05	0	0	0	0	1.52022e-05	0.000197628
H. asi_Bay_mid7	0.985497	0.0120401	0.000927334	0	0.000653694	0	3.04044e-05	7.60109e-05	0	0.000152022	0.00062329
H. asi_Bay_mid8	0.985482	0.00386136	0.0041958	0.00013682	0.00104895	0.000577683	0.000608088	0.00144421	0.00013682	0.000212831	0.00229553
H. asi_Bay_mid9	0.399073	0.151596	0.299985	0.00161143	0.00640012	0.0156887	0.00439343	0.0062633	0.00215871	0.0135452	0.0992855
H. asi_Bay_mid10	0.214609	0.333506	0.0493767	0.283582	0.0110368	0.0180754	0.000820918	0.00150502	0.00302524	0.002782	0.0816814
H. asi_Bay_mid11	0.983962	0.00355731	0.00383095	0.000456066	0.000288842	0.00104895	0.000228033	0.000395257	0.000197628	9.12131e-05	0.00594406
H. asi_Bay_mid12	0.837093	0.0819246	0.0149438	0.0179842	0.00126178	0.00380055	0.000456066	0.00530556	0.00272119	9.12131e-05	0.0344178
Minimum	0.0149133	0	0	0	0	0	0	0	0	0	0
Maximum	1	0.975357	0.318167	0.283582	0.219717	0.0838857	0.0811341	0.053831	0.0481605	0.0384463	0.326497
Average	0.759065	0.159057	0.0293059	0.00262608	0.0116164	0.0045286	0.00338122	0.00160471	0.00263008	0.00134374	0.0248417
