# Supplementary material for: Deciphering the microbial communities in ticks of Inner Mongolia: ecological determinants and pathogen profiles
Source: Parasit Vectors. 2024 Nov 4;17:448. doi: 10.1186/s13071-024-06512-1 (PMC11533347; doi:10.1186/s13071-024-06512-1)
Supplement: Supplementary file 3 — Supplementary Material 3: Table S3. The 46 microorganisms known to be associated with human disease [file 13071_2024_6512_MOESM3_ESM.xlsx]

## Sheet: Supplementary Tables 2
Table S3. The 46 microorganisms known to be associated with human disease in this study
Genus	Pathogen
Vibrio	Streptococcus_equi
	Streptococcus_lutetiensis
	Streptococcus_mutans
	Streptococcus_parauberis
	Streptococcus_pluranimalium
	Streptococcus_sinensis
	Streptococcus_suis
	Streptococcus_vestibularis
Rickettsia	Rickettsia_conorii
	Rickettsia_massiliae
	Rickettsia_rhipicephali
	Rickettsia_rickettsii
	Rickettsia_sibirica
Pseudomonas	Pseudomonas_aeruginosa
Prevotella	Prevotella_baroniae
	Prevotella_buccalis
	Prevotella_corporis
	Prevotella_disiens
	Prevotella_intermedia
	Prevotella_marshii
	Prevotella_melaninogenica
	Prevotella_nanceiensis
	Prevotella_oris
	Prevotella_pallens
	Prevotella_shahii
	Prevotella_stercorea
	Prevotella_timonensis
Plesiomonas	Plesiomonas_shigelloides
Proteus	Proteus_vulgaris
Morganella	Morganella_morganii
Haemophilus	Haemophilus_influenzae
Gardnerella	Gardnerella_vaginalis
Enterococcus	Enterococcus_faecalis
Eikenella	Eikenella_corrodens
Coxiella	Coxiella_burnetii
Leptospira	Leptospira_biflexa
Nocardia	Nocardia_asteroides
Corynebacterium	Corynebacterium_ulcerans
Clostridium	Clostridium_botulinum
	Clostridium_perfringens
Alcaligenes	Alcaligenes_faecalis
Anaplasma	Anaplasma_centrale
Bacillus	Bacillus_cereus
Bacteroides	Bacteroides_fragilis
Bartonella	Bartonella_apis
Borrelia	Borrelia_miyamotoi
